# Supplementary material for: Antifungal Thiazolidines: Synthesis and Biological Evaluation of Mycosidine Congeners
Source: Pharmaceuticals (Basel). 2022 May 1;15(5):563. doi: 10.3390/ph15050563 (PMC9145892; doi:10.3390/ph15050563)
Supplement: Supplementary file 1 [file pharmaceuticals-15-00563-s001.zip]

Archive with 3 entries (3 files):
- Supplement_1D_3-17.pdf
- Supplement_2d_spectra.pdf
- Supplement_3_figures.pdf
